# Supplementary material for: Parental alcohol intoxication and adverse health outcomes among offspring. A 4-year follow up HUNT study among 2399 Norwegian adolescents
Source: Prev Med Rep. 2020 Aug 4;20:101170. doi: 10.1016/j.pmedr.2020.101170 (PMC7426560; doi:10.1016/j.pmedr.2020.101170)
Supplement: Supplementary data 1 [file mmc1.xml]

<?xml version="1.0" encoding="utf-8" standalone="no"?>
<data>
  <datasets>
    <author>siri.h.haugland@uia.no</author>
    <type>0</type>
    <dataset>
      <value>3</value>
      <reason>The authors do not have permission to share data</reason>
      <comments />
    </dataset>
  </datasets>
</data>
